# Supplementary material for: Sex-specific and developmental effects of early life adversity on stress reactivity are rescued by postnatal knockdown of 5-HT1A autoreceptors
Source: Neuropsychopharmacology. 2024 Oct 12;50(3):507–18. doi: 10.1038/s41386-024-01999-9 (PMC11736140; doi:10.1038/s41386-024-01999-9)
Supplement: Supplementary file 2 — Table S1 [file 41386_2024_1999_MOESM2_ESM.xlsx]

## Sheet: Supplementary Table 1
Supplementary Table 1. Detailed statistical analyses for all experiments.
Name	Abbrev	Measurement	Statistical Test	Comparison	F	ᵒ of	p	*	Fig.	Post hoc Test
Figure 1 5-HT effects	5HT1A K.D.	Females Ctrl WT vs Ctrl K.D.	2-Way ANOVA	Interaction	2.54	3, 16	0.09	ns	1d	n.a.
				Time	0.04	3, 16	0.99	ns
				GT	80.37	1, 16	<0.0001	***
		Males Ctrl WT vs Ctrl K.D.	2-Way ANOVA	Interaction	0.18	3, 16	0.91	ns	1e	n.a.
				Time	1.55	3, 16	0.24	ns
				GT	55.78	1, 16	<0.0001	***
		Females ELA WT vs ELA K.D.	2-Way ANOVA	Interaction	0.46	2, 12	0.64	ns	1d	n.a.
				Time	0.17	2, 12	0.84	ns
				GT	45.24	1, 12	<0.0001	***
		Males ELA WT vs ELA K.D.	2-Way ANOVA	Interaction	0.49	2, 12	0.63	ns	1e	n.a.
				Time	3.11	2, 12	0.08	ns
				GT	44.69	1, 12	<0.0001	***
		Females	3-Way ANOVA	Time	0.068	2, 24	0.9343	ns	1d	n.a.
				GT	108.6	1, 24	<0.0001	***
				ELA	0.31	1, 24	0.5844	ns
				Time x GT	0.24	2, 24	0.7876	ns
				Time x ELA	0.11	2, 24	0.8959	ns
				GT x ELA	0.8	1, 24	0.3794	ns
				Time x GT x ELA	0.31	2, 24	0.7339	ns
		Males	3-Way ANOVA	Time	2.17	2, 24	0.1362	ns	1e	n.a.
				GT	92.02	1, 24	<0.0001	***
				ELA	0.53	1, 24	0.4751	ns
				Time x GT	0.24	2, 24	0.7869	ns
				Time x ELA	3.57	2, 24	0.0441	*
				GT x ELA	0.31	1, 24	0.5847	ns
				Time x GT x ELA	0.57	2, 24	0.5749	ns
	cFos	P35 Females	2-Way ANOVA	Interaction	0.003	1, 12	0.96	ns	1g	n.a.
				GT	2.77	1, 12	0.12	ns
				ELA	2.58	1, 12	0.13	ns
		P35 Males	2-Way ANOVA	Interaction	0.12	1, 12	0.7386	ns	1h	n.a.
				GT	0.43	1, 12	0.5256	ns
				ELA	0.005	1, 12	0.9465	ns
		P56 Females	2-Way ANOVA	Interaction	5.164	1, 19	0.0349	*	1i	Tukey
				GT	13.37	1, 19	0.0017	**
				ELA	5.876	1, 19	0.0255	*
		P56 Males	2-Way ANOVA	Interaction	0.034	1, 17	0.855	ns	1j	n.a.
				GT	10.12	1, 17	0.0055	**
				ELA	3.62	1, 17	0.0741	ns
	Forced Swim test immobility	P35 Females	3-Way RM ANOVA	Time	90.02	3.831, 203.1	<0.0001	***	2b	n.a.
				GT	2.56	1, 53	0.1156	ns
				ELA	0.0004	1, 53	0.9833	ns
				Time x GT	1.09	5, 265	0.3677	ns
				Time x ELA	0.45	5, 265	0.8142	ns
				GT x ELA	0.07	1, 53	0.7975	ns
				Time x GT x ELA	1.19	5, 265	0.3163	ns
		P35 Females average immobility	2-Way ANOVA	Interaction	0.017	1, 53	0.9	ns	2c	n.a.
				ELA	0.535	1, 53	0.47	ns
				GT	3.16	1, 53	0.08	ns
				Litter (covariate)	1.05	1, 53	0.31	ns
		P35 Males	3-Way RM ANOVA	Time	67.09	3.170, 161.7	<0.0001	***	2e	n.a.
				GT	4.9	1, 51	0.0314	*
				ELA	0.1	1, 51	0.7482	ns
				Time x GT	1.1	5, 255	0.3653	ns
				Time x ELA	0.73	5, 255	0.599	ns
				GT x ELA	0.15	1, 51	0.7042	ns
				Time x GT x ELA	0.98	5, 255	0.4311	ns
		P35 Males average immobility	2-Way ANOVA	Interaction	0.15	1, 51	0.7	ns	2f	n.a.
				ELA	0.15	1, 51	0.7	ns
				GT	4.85	1, 51	0.03	*
				Litter (covariate)	0.05	1, 51	0.83	ns
		P56 Females	3-Way RM ANOVA	Time	25.55	3.5, 237.7	<0.0001	***	2i	Tukey
				GT	1.178	1, 68	0.28	ns
				ELA	0.24	1, 68	0.62	ns
				Time x GT	1.89	5, 340	0.1	ns
				Time x ELA	1.24	5, 340	0.29	ns
				GT x ELA	10.24	1, 68	0.002	**
				Time x GT x ELA	3.42	5, 340	0.005	**
		P56 Females average immobility	2-Way ANOVA	Interaction	12.93	1, 68	<0.001	***	2j	Tukey
				ELA	1.3	1, 68	0.26	ns
				GT	0.002	1, 68	0.97	ns
				Litter (covariate)	2.52	1, 68	0.12	ns
		P56 Males	3-Way RM ANOVA	Time	29.47	2.819, 163.5	<0.0001	***	2l	n.a.
				GT	2.07	1, 58	0.1561	ns
				ELA	0.07	1, 58	0.7854	ns
				Time x GT	0.75	5, 290	0.5879	ns
				Time x ELA	0.49	5, 290	0.7824	ns
				GT x ELA	0.26	1, 58	0.6148	ns
				Time x GT x ELA	0.17	5, 290	0.9748	ns
		P56 Males average immobility	2-Way ANOVA	Interaction	0.26	1, 58	0.62	ns	2m	n.a.
				ELA	0.02	1, 58	0.9	ns
				GT	1.96	1, 58	0.18	ns
				Litter (covariate)	0.34	1, 58	0.56	ns
	CORT levels	P35 Females	3-Way RM ANOVA	FST	18.29	1, 36	0.0001	***	2d	n.a.
				GT	9.56	1, 36	0.004	**
				ELA	0.71	1, 36	0.4	ns
				FST x GT	1.67	1, 36	0.2	ns
				FST x ELA	0.7	1, 36	0.41	ns
				GT x ELA	5.65	1, 36	0.023	*
				FST x GT x ELA	0.79	1, 36	0.38	ns
		P35 Males	3-Way RM ANOVA	FST	24.44	1, 35	<0.0001	***	2g	n.a.
				GT	0.29	1, 35	0.59	ns
				ELA	0.02	1, 35	0.9	ns
				FST x GT	0.02	1, 35	0.9	ns
				FST x ELA	0.01	1, 35	0.93	ns
				GT x ELA	0.53	1, 35	0.47	ns
				FST x GT x ELA	1.07	1, 35	0.31	ns
		P56 Females	3-Way RM ANOVA	FST	73.18	1, 36	<0.0001	***	2k	Tukey
				GT	0.01	1, 36	0.91	ns
				ELA	2.54	1, 36	0.12	ns
				FST x GT	0.07	1, 36	0.79	ns
				FST x ELA	5.77	1, 36	0.02	*
				GT x ELA	6.08	1, 36	0.19	*
				FST x GT x ELA	0.87	1, 36	0.36	ns
		P56 Males	3-Way RM ANOVA	FST	77.87	1, 38	<0.0001	***	2n	n.a.
				GT	0.1	1, 38	0.75	ns
				ELA	0.66	1, 38	0.42	ns
				FST x GT	0.04	1, 38	0.84	ns
				FST x ELA	1.44	1, 38	0.24	ns
				GT x ELA	1.6	1, 38	0.21	ns
				FST x GT x ELA	2.55	1, 38	0.12	ns
cFos in Paraventricular Nucleus	PVN	P56 Female	2-Way ANOVA	GT x ELA	10.89	1, 18	0.004	**	3c	Tukey
				GT	0.51	1, 18	0.4849	ns
				ELA	0.83	1, 18	0.3745	ns
		P56 Male	2-Way ANOVA	GT x ELA	0.14	1, 17	0.711	ns	3d	n.a.
				GT	0.24	1, 17	0.6273	ns
				ELA	2.19	1, 17	0.157	ns
Corticotropin Releasing Factor	CRF/GAPDH	P56 Female	2-Way ANOVA	GT x ELA	4.46	1, 21	0.047	*	3e	Tukey
				GT	4.6	1, 21	0.0439	*
				ELA	4.9	1, 21	0.038	*
		P56 Male	2-Way ANOVA	GT x ELA	0.66	1, 17	0.4284	ns	3f	n.a.
				GT	0.02	1, 17	0.9021	ns
				ELA	0.26	1, 17	0.6199	ns
Double Cortin Staining	DCX	P35 Female vDG	2-Way ANOVA	GT x ELA	1.08	1, 16	0.3145	ns	4c	n.a.
				GT	1.15	1, 16	0.2991	ns
				ELA	0.77	1, 16	0.3939	ns
		P35 Male vDG	2-Way ANOVA	GT x ELA	1.63	1,17	0.2185	ns	4d	n.a.
				GT	2.38	1,17	0.1411	ns
				ELA	0.27	1,17	0.6107	ns
		P56 Female vDG	2-Way ANOVA	GT x ELA	7.01	1, 18	0.0164	*	4e	Tukey
				GT	1.88	1, 18	0.1877	ns
				ELA	13.83	1, 18	0.0016	**
		P56 Male vDG	2-Way ANOVA	GT x ELA	0.25	1, 13	0.6286	ns	4f	n.a.
				GT	1.06	1, 13	0.3214	ns
				ELA	0.005	1, 13	0.9449	ns
		P35 Female dDG	2-Way ANOVA	GT x ELA	0.13	1, 16	0.7271	ns	S5c	n.a.
				GT	0.9	1, 16	0.3582	ns
				ELA	3.03	1, 16	0.1008	ns
		P35 Male dDG	2-Way ANOVA	GT x ELA	1.35	1, 17	0.262	ns	S5d	n.a.
				GT	1.5	1, 17	0.2382	ns
				ELA	3.5	1, 17	0.0779	ns
		P56 Female dDG	2-Way ANOVA	GT x ELA	4.26	1, 18	0.0537	ns	S5e	n.a.
				GT	0.2	1, 18	0.66	ns
				ELA	3.84	1, 18	0.0658	ns
		P56 Male dDG	2-Way ANOVA	GT x ELA	2.01	1, 13	0.1796	ns	S5f	n.a.
				GT	0.09	1, 13	0.7718	ns
				ELA	0.08	1, 13	0.7771	ns
		P35 vDG	3-Way ANOVA	GT	0.07	1, 33	0.7973	ns	4c,d	n.a.
				Sex	3.51	1, 33	0.0697	ns
				ELA	0.99	1, 33	0.326	ns
				GT x Sex	3.38	1, 33	0.075	ns
				GT x ELA	0.01	1, 33	0.9178	ns
				Sex x ELA	0.09	1, 33	0.7719	ns
				GT x Sex x ELA	2.67	1, 33	0.1121	ns
		P56 vDG	3-Way ANOVA	GT	2.8	1, 31	0.1042	ns	4e,f	n.a.
				Sex	0.05	1, 31	0.8222	ns
				ELA	3.76	1, 31	0.0617	ns
				GT x Sex	0.04	1, 31	0.8432	ns
				GT x ELA	3.52	1, 31	0.0702	ns
				Sex x ELA	4.27	1, 31	0.0472	ns
				GT x Sex x ELA	0.95	1, 31	0.3372	ns
		P35 dDG	3-Way ANOVA	GT	0.02	1, 33	0.8993	ns	S2c,d	n.a.
				Sex	25.17	1, 33	<0.0001	***
				ELA	6.53	1, 33	0.0154	*
				GT x Sex	2.33	1, 33	0.1366	ns
				GT x ELA	0.27	1, 33	0.6051	ns
				Sex x ELA	0.0003	1, 33	0.9854	ns
				GT x Sex x ELA	1.1	1, 33	0.3027	ns
		P56 dDG	3-Way ANOVA	GT	0.26	1, 31	0.6107	ns	S2e,f	n.a.
				Sex	0.05	1, 31	0.8204	ns
				ELA	2.51	1, 31	0.1235	ns
				GT x Sex	0.01	1, 31	0.9043	ns
				GT x ELA	5.8	1, 31	0.0222	*
				Sex x ELA	1.44	1, 31	0.2394	ns
				GT x Sex x ELA	0.28	1, 31	0.6033	ns
Active Microglia	CD68/Iba1	P35 Female PVN	2-Way ANOVA	GT x ELA	0.48	1, 13	0.5	ns	5c	n.a.
				GT	0.1	1, 13	0.76	ns
				ELA	0.0006	1, 13	0.98	ns
		P35 Male PVN	2-Way ANOVA	GT x ELA	0.034	1, 13	0.856	ns	5d	n.a.
				GT	0.174	1, 13	0.684	ns
				ELA	0.561	1, 13	0.467	ns
		P56 Female PVN	2-Way ANOVA	GT x ELA	12.09	1, 17	0.003	**	5e	Tukey
				GT	0.4	1, 17	0.53	ns
				ELA	2.4	1, 17	0.14	ns
		P56 Male PVN	2-Way ANOVA	GT x ELA	0.95	1, 15	0.35	ns	5f	n.a.
				GT	1.8	1, 15	0.2	ns
				ELA	1.76	1, 15	0.21	ns
		P35 Female vDG	2-Way ANOVA	GT x ELA	2.79	1, 20	0.1104	ns	5g	n.a.
				GT	12.21	1, 20	0.0023	**
				ELA	0.5	1, 20	0.4858	ns
		P35 Male vDG	2-Way ANOVA	GT x ELA	3.15	1, 17	0.0939	ns	5h	n.a.
				GT	1.32	1, 17	0.265	ns
				ELA	0.02	1, 17	0.879	ns
		P56 Female vG	2-Way ANOVA	GT x ELA	11.74	1, 21	0.0025	**	5i	Tukey
				GT	5.91	1, 21	0.0241	*
				ELA	0.15	1, 21	0.6986	ns
		P56 Male vDG	2-Way ANOVA	GT x ELA	2.6	1, 17	0.1254	ns	5j	n.a.
				GT	0.79	1, 17	0.3856	ns
				ELA	0.65	1, 17	0.4327	ns
		P35 Female dDG	2-Way ANOVA	GT x ELA	0.24	1, 20	0.6324	ns	S6c	n.a.
				GT	7.7	1, 20	0.0117	*
				ELA	4.39	1, 20	0.0491	*
		P35 Male dDG	2-Way ANOVA	GT x ELA	0.18	1, 17	0.6746	ns	S6d	n.a.
				GT	3.2	1, 17	0.0915	ns
				ELA	1.47	1, 17	0.2424	ns
		P56 Female dDG	2-Way ANOVA	GT x ELA	2.49	1, 20	0.13	ns	S6e	n.a.
				GT	0.09	1, 20	0.771	ns
				ELA	0.51	1, 20	0.4842	ns
		P56 Male dDG	2-Way ANOVA	GT x ELA	1.03	1, 18	0.3233	ns	S6f	n.a.
				GT	0.03	1, 18	0.8671	ns
				ELA	0.022	1, 18	0.8904	ns
Total microglia	Iba1	P35 Female PVN	2-Way ANOVA	GT x ELA	0.3	1, 13	0.59	ns	S7a	n.a.
				GT	0.04	1, 13	0.84	ns
				ELA	0.51	1, 13	0.49	ns
		P35 Male PVN	2-Way ANOVA	GT x ELA	4.01	1, 13	0.07	ns	S7b	n.a.
				GT	0.03	1, 13	0.87	ns
				ELA	2.37	1, 13	0.09	ns
		P56 Female PVN	2-Way ANOVA	GT x ELA	0.11	1, 17	0.74	ns	S7c	n.a.
				GT	0.17	1, 17	0.07	ns
				ELA	1.6	1, 17	0.22	ns
		P56 Male PVN	2-Way ANOVA	GT x ELA	3.61	1, 15	0.077	ns	S7d	Tukey
				GT	3.51	1, 15	0.08	ns
				ELA	4.84	1, 15	0.044	*
		P35 Female vDG	2-Way ANOVA	GT x ELA	0.003	1, 20	0.9579	ns	S7e	n.a.
				GT	2.77	1, 20	0.1118	ns
				ELA	0.0002	1, 20	0.9895	ns
		P35 Male vDG	2-Way ANOVA	GT x ELA	3.95	1, 17	0.0632	ns	S7f	n.a.
				GT	4e-05	1, 17	0.995	ns
				ELA	5.96	1, 17	0.0259	*
		P56 Female vDG	2-Way ANOVA	GT x ELA	0.05	1, 19	0.8225	ns	S7g	n.a.
				GT	0.03	1, 19	0.8634	ns
				ELA	3.31	1, 19	0.0845	ns
		P56 Male vDG	2-Way ANOVA	GT x ELA	0.0007	1, 21	0.9797	ns	S7h	n.a.
				GT	3.13	1, 21	0.0915	ns
				ELA	0.33	1, 21	0.5698	ns
		P35 Female dDG	2-Way ANOVA	GT x ELA	0.01	1, 20	0.9083	ns	S7i	n.a.
				GT	0.54	1, 20	0.4697	ns
				ELA	0.05	1, 20	0.817	ns
		P35 Male dDG	2-Way ANOVA	GT x ELA	6.03	1, 16	0.0259	*	S7j	Tukey
				GT	6.24	1, 16	0.0238	*
				ELA	6.71	1, 16	0.0197	*
		P56 Female dDG	2-Way ANOVA	GT x ELA	0.07	1, 20	0.7949	ns	S7k	n.a.
				GT	1.2	1, 20	0.2873	ns
				ELA	0.0004	1, 20	0.9844	ns
		P56 Male dDG	2-Way ANOVA	GT x ELA	0.91	1, 18	0.3534	ns	S7l	n.a.
				GT	0.17	1, 18	0.689	ns
				ELA	0.91	1, 18	0.3529	ns
5HT1A KD	5HT1A/TPH2	Male vs Female	3-Way RM ANOVA	Time	0.63	2.299, 18.40	0.5669	ns	S1	n.a.
				GT	147.3	1, 8	<0.0001	***
				Sex	0.69	1, 8	0.4318	ns
				Time x GT	1.7	3, 24	0.1946	ns
				Time x Sex	0.63	3, 24	0.6036	ns
				GT x Sex	5.24	1, 8	0.0513	ns
				Time x GT x Sex	1.37	3, 24	0.2748	ns
Baseline CORT P35 vs P56	CORT	Females	2-Way ANOVA	Age x ELA	3.52	1, 44	0.067	ns	S2a	Tukey
				Age	15.72	1, 44	0.0003	***
				ELA	12.1	1, 44	0.001	**
		Males	2-Way ANOVA	Age x ELA	0.055	1, 40	0.82	ns	S2b	Tukey
				Age	8.75	1, 40	0.005	**
				ELA	0.007	1, 40	0.93	ns
Body weight	grams (g)	Female	3-Way ANOVA	Age	365.5	3, 195	<0.0001	****	S3b	n.a.
				Gentoype	0.36	1, 195	0.549	ns
				ELA	8.88	1, 195	0.0032	**
				Age x Gentoype	0.1	3, 195	0.9627	ns
				Age x ELA	9.63	3, 195	<0.0001	****
				Gentoype x ELA	2.284e-05	1, 195	0.9962	ns
				Age x Gentoype x ELA	0.13	3, 195	0.9425	ns
		Male	3-Way ANOVA	Age	503.7	3, 195	<0.0001	****	S3c	n.a.
				Gentoype	1.27	1, 195	0.2616	ns
				ELA	16.94	1, 195	<0.0001	****
				Age x Gentoype	0.12	3, 195	0.9459	ns
				Age x ELA	3.21	3, 195	0.024	*
				Gentoype x ELA	2.42	1, 195	0.1214	ns
				Age x Gentoype x ELA	0.87	3, 195	0.4569	ns
Avoidance Behavior	EPM Open Arm Time	P56 Female	2-Way ANOVA	GT x ELA	0.68	1, 32	0.415	ns	S4b	n.a
				GT	1.464	1, 32	0.235	ns
				ELA	0.737	1, 32	0.396	ns
		P56 Male	2-Way ANOVA	GT x ELA	1.31	1, 35	0.26	ns	S4c	n.a
				GT	0.016	1, 35	0.9	ns
				ELA	3.59	1, 35	0.07	ns
